# Supplementary material for: A Real-Time Inertial Sensor-Based Diagnostic Support System for Improving Angular Accuracy in Dental Implant Placement: Preclinical Experimental Validation in a 3D Haptic Simulation Model
Source: Dent J (Basel). 2026 May 13;14(5):296. doi: 10.3390/dj14050296 (PMC13205523; doi:10.3390/dj14050296)
Supplement: Supplementary file 1 [file dentistry-14-00296-s001.zip]

Archive with 1 entries (1 files):
- dentistry-4179678-supplementary.pdf
